# Supplementary material for: Regarding Bioanalysis Lasting a Few Minutes: Automated Cooling-SPME and Fast-GC for Urinary 2-Phenyl-2-Propanol Monitoring
Source: Toxics. 2024 Oct 13;12(10):743. doi: 10.3390/toxics12100743 (PMC11511570; doi:10.3390/toxics12100743)
Supplement: Supplementary file 1 [file toxics-12-00743-s001.zip]

Archive with 1 entries (1 files):
- Toxic  submission SM.pdf
